# Supplementary material for: Targeting PSEN1 by lnc-CYP3A43-2/miR-29b-2-5p to Reduce β Amyloid Plaque Formation and Improve Cognition Function
Source: Int J Mol Sci. 2022 Sep 11;23(18):10554. doi: 10.3390/ijms231810554 (PMC9506169; doi:10.3390/ijms231810554)
Supplement: Supplementary file 1 [file ijms-23-10554-s001.zip]

Archive with 1 entries (1 files):
- ijms-1865057-supplementary.pdf
